# Supplementary material for: The first record of Brachycyrtinae (Hymenoptera, Ichneumonidae) in Finland
Source: Biodivers Data J. 2025 Jul 24;13:e161537. doi: 10.3897/BDJ.13.e161537 (PMC12314537; doi:10.3897/BDJ.13.e161537)
Supplement: XML Treatment for Brachycyrtus ornatus [file BDJ.13.e161537-treatment1.xml]

<!DOCTYPE tp:taxon-treatment
  PUBLIC "-//TaxonX//DTD Taxonomic Treatment Publishing DTD v0 20100105//EN" "tax-treatment-NSO.dtd">
<tp:taxon-treatment xmlns:tp="http://www.plazi.org/taxpub"><tp:treatment-meta><mixed-citation publication-type="journal"><person-group><name><surname>Österman</surname><given-names>Emil M.</given-names></name><name><surname>Koistinen</surname><given-names>Max M. J.</given-names></name><name><surname>Kaunisto</surname><given-names>Kari M.</given-names></name><name><surname>Österman</surname><given-names>Iida A. E.</given-names></name><name><surname>Teräs</surname><given-names>Anssi A.</given-names></name><name><surname>Räikkönen</surname><given-names>Juulia</given-names></name><name><surname>Sääksjärvi</surname><given-names>Ilari E.</given-names></name></person-group><article-title>The first record of <tp:taxon-name><tp:taxon-name-part taxon-name-part-type="subfamily">Brachycyrtinae</tp:taxon-name-part></tp:taxon-name> (<tp:taxon-name><tp:taxon-name-part taxon-name-part-type="order">Hymenoptera</tp:taxon-name-part></tp:taxon-name>, <tp:taxon-name><tp:taxon-name-part taxon-name-part-type="family">Ichneumonidae</tp:taxon-name-part></tp:taxon-name>) in Finland</article-title><source>Biodivers Data J</source><day>24</day><month>07</month><year>2025</year><volume>13</volume><pub-id pub-id-type="doi">10.3897/BDJ.13.e161537</pub-id></mixed-citation></tp:treatment-meta><tp:nomenclature><tp:taxon-name>
            <object-id xmlns:xlink="http://www.w3.org/1999/xlink" content-type="arpha" xlink:type="simple">E6150D4A-BD59-58B2-AB48-C4073EB9A211</object-id>
            <tp:taxon-name-part taxon-name-part-type="genus">Brachycyrtus</tp:taxon-name-part>
            <tp:taxon-name-part taxon-name-part-type="species">ornatus</tp:taxon-name-part>
          </tp:taxon-name><tp:taxon-authority>Kriechbaumer, 1880</tp:taxon-authority></tp:nomenclature><tp:treatment-sec sec-type="materials"><title>Materials</title><list list-type="alpha-lower" list-content="occurrences"><list-item><p><bold>Type status:</bold> <named-content xmlns:xlink="http://www.w3.org/1999/xlink" content-type="dwc:typeStatus" xlink:type="simple">Other material</named-content>. <bold>Occurrence:</bold> recordedBy: <named-content xmlns:xlink="http://www.w3.org/1999/xlink" content-type="dwc:recordedBy" xlink:type="simple">Max M. J. Koistinen, Anssi A. Teräs</named-content>; individualID: <named-content xmlns:xlink="http://www.w3.org/1999/xlink" content-type="dwc:individualID" xlink:type="simple">ZMUT.35504</named-content>; individualCount: <named-content xmlns:xlink="http://www.w3.org/1999/xlink" content-type="dwc:individualCount" xlink:type="simple">1</named-content>; sex: <named-content xmlns:xlink="http://www.w3.org/1999/xlink" content-type="dwc:sex" xlink:type="simple">female</named-content>; occurrenceID: <named-content xmlns:xlink="http://www.w3.org/1999/xlink" content-type="dwc:occurrenceID" xlink:type="simple">35161C25-6E24-511D-B7A9-2A2313E9D092</named-content>; <bold>Taxon:</bold> scientificName: <named-content xmlns:xlink="http://www.w3.org/1999/xlink" content-type="dwc:scientificName" xlink:type="simple"><italic><tp:taxon-name><tp:taxon-name-part taxon-name-part-type="genus" reg="Brachycyrtus">Brachycyrtus</tp:taxon-name-part><tp:taxon-name-part taxon-name-part-type="species" reg="ornatus">ornatus</tp:taxon-name-part></tp:taxon-name></italic></named-content>; <bold>Location:</bold> country: <named-content xmlns:xlink="http://www.w3.org/1999/xlink" content-type="dwc:country" xlink:type="simple">Finland</named-content>; municipality: <named-content xmlns:xlink="http://www.w3.org/1999/xlink" content-type="dwc:municipality" xlink:type="simple">Turku</named-content>; locality: <named-content xmlns:xlink="http://www.w3.org/1999/xlink" content-type="dwc:locality" xlink:type="simple">Skanssi Biodiversity Park</named-content>; locationRemarks: <named-content xmlns:xlink="http://www.w3.org/1999/xlink" content-type="dwc:locationRemarks" xlink:type="simple">edge of powerline clearing next to forest</named-content>; verbatimCoordinates: <named-content xmlns:xlink="http://www.w3.org/1999/xlink" content-type="dwc:verbatimCoordinates" xlink:type="simple"><named-content content-type="dwc:verbatimCoordinates" xlink:type="simple">60.421141°N, 22.320628°E</named-content></named-content>; verbatimSRS: <named-content xmlns:xlink="http://www.w3.org/1999/xlink" content-type="dwc:verbatimSRS" xlink:type="simple">WGS84</named-content>; <bold>Identification:</bold> identifiedBy: <named-content xmlns:xlink="http://www.w3.org/1999/xlink" content-type="dwc:identifiedBy" xlink:type="simple">Emil M. Österman, Ilari E. Sääksjärvi</named-content>; <bold>Event:</bold> samplingProtocol: <named-content xmlns:xlink="http://www.w3.org/1999/xlink" content-type="dwc:samplingProtocol" xlink:type="simple">Malaise trap</named-content>; eventDate: <named-content xmlns:xlink="http://www.w3.org/1999/xlink" content-type="dwc:eventDate" xlink:type="simple">6 Aug 2024–20 Sep 2024</named-content>; <bold>Record Level:</bold> institutionCode: <named-content xmlns:xlink="http://www.w3.org/1999/xlink" content-type="dwc:institutionCode" xlink:type="simple">ZMUT</named-content>; basisOfRecord: <named-content xmlns:xlink="http://www.w3.org/1999/xlink" content-type="dwc:basisOfRecord" xlink:type="simple">PreservedSpecimen</named-content>; source: <named-content xmlns:xlink="http://www.w3.org/1999/xlink" content-type="dwc:source" xlink:type="simple"><ext-link ext-link-type="uri" xlink:href="https://laji.fi/en/view?uri=http:%2F%2Fmus.utu.fi%2FZMUT.35504" xlink:type="simple">http://mus.utu.fi/ZMUT.35504</ext-link></named-content></p></list-item></list></tp:treatment-sec><tp:treatment-sec sec-type="Diagnosis"><title>Diagnosis</title><p>This species can easily be separated from its single congener with an overlapping range in the Nearctic (<italic><tp:taxon-name><tp:taxon-name-part taxon-name-part-type="genus" reg="Brachycyrtus">B.</tp:taxon-name-part><tp:taxon-name-part taxon-name-part-type="species" reg="pretiosus">pretiosus</tp:taxon-name-part></tp:taxon-name></italic> Cushman, 1936) by the following characteristics: face variably darkened; propodeum with area petiolaris and area superomedia confluent (i.e. transverse carina in the middle of the propodeum is absent); mesoscutal setae about the same length as metapleural and propodeal setae (modified from <xref ref-type="bibr" rid="B13234814">Wahl and Gauld (2002)</xref>).</p></tp:treatment-sec><tp:treatment-sec sec-type="Distribution"><title>Distribution</title><p>Finland (new record); widespread in the Holarctic.</p></tp:treatment-sec><tp:treatment-sec sec-type="Morphological remarks"><title>Morphological remarks</title><p>The dorsal tooth of this species has, like some of its congeners (<xref ref-type="bibr" rid="B13234814">Wahl and Gauld 2002</xref>), an impressed apex (Fig. <xref ref-type="fig" rid="F13235965">3</xref>), making the mandible appear tridentate (similar to <tp:taxon-name><tp:taxon-name-part taxon-name-part-type="subfamily">Diplazontinae</tp:taxon-name-part></tp:taxon-name>). In common with other species of <italic><tp:taxon-name><tp:taxon-name-part taxon-name-part-type="genus" reg="Brachycyrtus">Brachycyrtus</tp:taxon-name-part></tp:taxon-name></italic>, many carinae are unusually well developed amongst Darwin wasps, see, for example, the nearly complete propodeal carinae and the epomia (Fig. <xref ref-type="fig" rid="F13235965">3</xref>).</p></tp:treatment-sec><tp:treatment-sec><!--Section generated to contain objects referenced in tp:taxon-treatment.--><fig id="F13235965" position="float" orientation="portrait"><object-id xmlns:xlink="http://www.w3.org/1999/xlink" content-type="arpha" xlink:type="simple">AE9848E0-A686-5C18-A960-99766242CA12</object-id><object-id xmlns:xlink="http://www.w3.org/1999/xlink" content-type="doi" xlink:type="simple">10.3897/BDJ.13.e161537.figure1</object-id><label>Figure 3.</label><caption><p><italic><tp:taxon-name><tp:taxon-name-part taxon-name-part-type="genus" reg="Brachycyrtus">Brachycyrtus</tp:taxon-name-part><tp:taxon-name-part taxon-name-part-type="species" reg="ornatus">ornatus</tp:taxon-name-part></tp:taxon-name></italic>, female. <bold>A</bold> Habitus; <bold>B</bold> Mandibles; <bold>C</bold> Propodeum.</p></caption><graphic xmlns:xlink="http://www.w3.org/1999/xlink" xlink:href="bdj-13-e161537-g003.png" position="float" id="oo_1345389.png" orientation="portrait" xlink:type="simple"><uri content-type="original_file" xlink:type="simple">https://binary.pensoft.net/fig/1345389</uri></graphic></fig></tp:treatment-sec><ref-list><ref id="B13234814"><element-citation xmlns:xlink="http://www.w3.org/1999/xlink" publication-type="website" xlink:type="simple"><person-group person-group-type="author"><name name-style="western"><surname>Wahl</surname><given-names>D. B.</given-names></name><name name-style="western"><surname>Gauld</surname><given-names>I. D.</given-names></name></person-group><article-title>Subfamily Brachycyrtinae</article-title><uri xlink:type="simple">http://www.amentinst.org/GIN/Brachycyrtinae/</uri><date-in-citation content-type="access-date">2025-05-21T00:24:33+00:00</date-in-citation></element-citation></ref></ref-list></tp:taxon-treatment>
